# Supplementary material for: Environment and Colonisation Sequence Are Key Parameters Driving Cooperation and Competition between Pseudomonas aeruginosa Cystic Fibrosis Strains and Oral Commensal Streptococci
Source: PLoS One. 2015 Feb 24;10(2):e0115513. doi: 10.1371/journal.pone.0115513 (PMC4339374; doi:10.1371/journal.pone.0115513)
Supplement: S1 File — Raw data for Figs. 1, 2, 3, 5 and 6 respectively. (XLSX) [file pone.0115513.s002.xlsx]

## Sheet: Sheet1
			Table A - Raw data for Figure 1
Data for Figure 1B - Biofilm cell densities (CFU / Filter)
	Rep 1	Rep 2	Rep 3	Rep 4	Average	Stdev	Fold difference (Co-culture / Mono-culture)
Pa	120000000000	143000000000	107000000000		123000000000	18200000000
Sm	1800000	1800000	1600000	2500000	1925000	394757
Ss	110000000	280000000	280000000	255000000	231250000	8.16879e+07
Sg	83000000	160000000	170000000	220000000	158250000	5.66179e+07
So spxB	600000000	700000000	670000000	370000000	585000000	1.49332e+08
Pa	60000000000	93000000000	110000000000		87700000000	25400000000		t-test
Sm	800000000	870000000	870000000		847000000	40400000	440	1.24448e-07
Pa	93000000000	93000000000	160000000000		115000000000	38700000000
Ss	5000000000	4700000000	4000000000		4570000000	513000000	19.7622	1.228e-05
Pa	90000000000	90000000000	90000000000		90000000000	0
Sg	3000000000	3300000000			3150000000	212000000	19.9052	7.79469e-06
Pa	83500000000	107000000000	87000000000		92500000000	12700000000
So spxB	430000000	630000000	200000000		420000000	215000000		0.28051
Data for Figure 1C - Pyocyanin analysis (OD 520 nm)
										OD units Per Pa CFU							Fold difference to Pa control monoculture
	Rep 1	Rep 2	Rep 3	Rep 4	Average	Stdev			Rep 1	Rep 2	Rep 3	Rep 4	Average	Stdev			Rep 1	Rep 2	Rep 3	Rep 4	Average	Stdev
Pa	0.0444	0.0198	0	0	0.01605	0.0210791			3.60976e-13	1.60976e-13	0	0	1.30488e-13	1.71375e-13		Pa	1	1	1	1	1	0
Pa+Sm	0.1053	0.103	0.084	0.0313	0.0809	0.0344168			1.20068e-12	1.17446e-12	9.57811e-13	3.56899e-13	9.22463e-13	3.92437e-13		Pa+Sm	9.2015	9.00052	7.34023	2.73511	7.06934	3.00746
Pa+Sg	0.0574	0.0362	0.0352		0.0429333	0.0125385			6.37778e-13	4.02222e-13	3.91111e-13		4.77037e-13	1.39316e-13		Pa+Sg	4.88764	3.08245	2.9973		3.6558	1.06766
Pa+Ss	0.0276	0.0128	0.0331	0.00389	0.0193475	0.0134045			2.4e-13	1.11304e-13	2.87826e-13	3.38261e-14	1.68239e-13	1.16561e-13		Pa+Ss	1.83925	0.852987	2.20577	0.259228	1.28931	0.893268
Pa+So spxB	0.046	0.0415	0.0297	0.0481	0.041325	0.00822451			4.97297e-13	4.48649e-13	3.21081e-13	5.2e-13	4.46757e-13	8.89136e-14		Pa+So spxB	3.81106	3.43824	2.46062	3.98505	3.42374	0.681394
Data for Figure 1D - Elastase analysis (OD 495 nm)
										OD units Per Pa CFU							Fold difference to Pa control monoculture
	Rep 1	Rep 2	Rep 3	Rep 4	Average	Stdev			Rep 1	Rep 2	Rep 3	Rep 4	Average	Stdev			Rep 1	Rep 2	Rep 3	Rep 4	Average	Stdev
Pa	0.0293	0.005	0.0198	0.0101	0.01605	0.0107569			2.38211e-13	4.06504e-14	1.60976e-13	8.21138e-14	1.30488e-13	8.74541e-14		Pa	1	1	1	1	1	0
Pa+Sm	0.0354	0.0475	0.0438	0.0449	0.0429	0.00523514			4.03649e-13	5.41619e-13	4.9943e-13	5.11973e-13	4.89168e-13	5.96937e-14		Pa+Sm	3.09338	4.15073	3.82741	3.92353	3.74876	0.457466
Pa+Sg	0.0324	0.0304	0.0306		0.0311333	0.00110151			3.6e-13	3.37778e-13	3.4e-13		3.45926e-13	1.2239e-14		Pa+Sg	2.75888	2.58858	2.60561		2.65102	0.0937946
Pa+Ss	0.0277	0.0255	0.0227	0.0293	0.0263	0.00286124			2.4087e-13	2.21739e-13	1.97391e-13	2.54783e-13	2.28696e-13	2.48803e-14		Pa+Ss	1.84592	1.69931	1.51272	1.95254	1.75262	0.190672
Pa+So spxB	0.0344	0.0289	0.0297	0.0284	0.03035	0.00275258			3.71892e-13	3.12432e-13	3.21081e-13	3.07027e-13	3.28108e-13	2.97576e-14		Pa+So spxB	2.85001	2.39434	2.46062	2.35292	2.51447	0.228049
			Table B - Raw data for Figure 2
Data for Figure 2B- Cell density per sample (CFU / sample)
			24 h					48 h
		Rep 1	Rep 2	Rep 3	Ave	Stdev	Rep 1	Rep 2	Rep 3	Ave	Stdev
Control	So Mono	733	8670	1330	3580	4420.18	11300	28700	6000	15300	11900
	Pa Mono	1340000000	2200000000		1770000000	6.08112e+08	3200000000	1800000000		2500000000	990000000
	So Co	600	12000		6300	8061.02	6000	8000		7000	1410
	Pa Co	0	0		0	0	0	0		0	0
Catalase	So Mono	3130000	3130000	367000	2210000	1.59522e+06	1130000	36000	2070000	1080000	1020000
	Pa Mono	1340000000	2200000000		1770000000	6.08112e+08	2800000000	1800000000		2300000000	707000000
	So Co	8000000	20000000		14000000	8.48528e+06	2000000	1400000		1700000	424000
	Pa Co	6000000	440000000		223000000	306884343	900000000	10400000000		5650000000	6720000000
			Table C - Raw data for Figure 3
Data for Figure 3A - Biofilm cell densities (CFU / Filter)
		Rep 1	Rep 2	Rep 3	Average	Stdev
10 % CO2	S. mitis	2180000	3080000	3080000	2780000	519615
	S. sanguinis	48300000	41800000	37500000	42500000	5.4141e+06
	S. gordonii	233000000	183000000	183000000	199000000	2.88675e+07
	S. oralis spxB	418000000	575000000	593000000	528000000	9.63825e+07
	S. oralis	29300000	35000000	33300000	32500000	2.94746e+06
5% CO2	S. oralis	6680000	8050000	38300000	17700000	17800000
Air	S. oralis	625000	4250000	7000000	3960000	3200000
Data for Figure 3B - H2O2 (ng/Filter)
		Rep 1	Rep 2	Rep 3	Average	Stdev
10 % CO2	S. mitis	700.345	516.107	692.933	636.462	104.296
	S. sanguinis	9316.95	7548.12	8119.38	8328.15	902.705
	S. gordonii	5429.75	6066.98	6214.48	5903.73	417.054
	S. oralis spxB	3084	2798.2	3084	2988.73	165.007
	S. oralis	15622.5	14830.4	15801.6	15418.1	516.861
5% CO2	S. oralis	11472	12523.8	11192.8	11729.5	701.869
Air	S. oralis	1342.5	1309	1124.5	1258.67	117.393
Data for Figure 3C - Biofilm cell densities (CFU / Filter)
		Rep 1	Rep 2	Rep 3	Rep 4	Rep 5	Average	Stdev	T-test
	S. oralis	32000000	41700000	39800000	51500000	24000000	37800000	10400000
	S. oralis (+ catalase)	240000000	288000000	178000000	177000000	258000000	228000000	49500000	3e-05
			Table D - Raw data for Figure 5
Data for Figure 5B- Cell density per sample (CFU / sample)
				24 h					48 h
			Rep 1	Rep 2	Rep 3	Ave	Stdev	Rep 1	Rep 2	Rep 3	Ave	Stdev
	Monoculture	768	600000000	400000000		500000000	141000000	800000000	2000000000		1400000000	849000000
		So	733	8670	1330	3580	4420	11300	28700	6000	15300	11900
	Co-culture	768	0	0		0	0	0	0		0	0
		So	600	400		500	141	1800	2000		1900	141
	Monoculture	DWW2	152000000	144000000		148000000	5660000	240000000	176000000		208000000	45300000
	Co-culture	DWW2	0	0		0	0	0	0		0	0
		So	1600	4000		2800	1700	2000	4000		3000	1410
	Monoculture	H129	740000000	1400000000		1070000000	467000000	740000000	800000000		770000000	42400000
	Co-culture	H129	0	0		0	0	0	0		0	0
		So	380	620		500	170	3000	5400		4200	1700
			Table E - Raw data for Figure 6 - Biofilms grown in air (no added CO2)
Data for Figure 6B - Biofilm cell densities (CFU / Filter)
		Rep1	Rep2	Rep3	Ave	Stdev
Mono	Pa	30000000000	40000000000	80000000000	50000000000	26500000000
	So	13000000	12700000		12900000	212000
Co-culture	Pa	60000000000	40000000000	40000000000	46700000000	11500000000	t-test
	So	240000000	170000000	180000000	197000000	37900000	0.0073
Data for Figure 6C - Pyocyanin analysis (OD 520 nm)
	Rep1	Rep2	Rep3	Ave	Stdev	t-test
Pa	0.723	0.721	0.605	0.683	0.0675574
Pa + So	0.871	0.871	0.959	0.900333	0.0508068	0.0112187
Data for Figure 6D - Elastase analysis (OD 495 nm)
	Rep1	Rep2	Rep3	Ave	Stdev
Pa	0.046	0.012	0.039	0.032	0.0179536
Pa + So	0.019	0.024	0.038	0.027	0.00984886
